# Supplementary material for: Cell type composition in bulk prostate cancer tissue is a prognostic biomarker
Source: Neoplasia. 2026 Jan 13;72:101272. doi: 10.1016/j.neo.2026.101272 (PMC12828772; doi:10.1016/j.neo.2026.101272)
Supplement: Supplementary file 1 [file mmc1.xlsx]

## Sheet: Supp_Table1
Supplementary Table 1. The detailed cell type compositions estimated from the TCGA dataset.
Patient ID	B cell	Cancer associated fibroblast	T cell CD4+	T cell CD8+	Endothelial cell	Macrophage	NK cell	uncharacterized cell
TCGA.2A.A8VL	0.00684547	0.0121125	0.135687	0.0501318	0.0561077	0.000755474	1.10154e-09	0.73836
TCGA.2A.A8VO	0.00481337	0.0282377	0.104363	0.0417287	0.0593448	0.00198588	4.19918e-08	0.759526
TCGA.2A.A8VT	0.00427751	0.0282925	0.126963	0.0763289	0.0739313	0.00209172	5.51871e-10	0.688115
TCGA.2A.A8VV	0.0050323	0.0210334	0.0982955	0.0462042	0.0872289	0.000346128	3.36101e-09	0.74186
TCGA.2A.A8VX	0.0197228	0.031772	0.0711041	0.0324227	0.0157313	0.00056345	6.70388e-10	0.828684
TCGA.2A.A8W1	0.00401799	0.00624059	0.0820586	0.0340447	0.0279165	0.000910095	5.03011e-10	0.844812
TCGA.2A.A8W3	0.00565287	0.0472605	0.136644	0.0602139	0.115157	0.00159226	5.21725e-10	0.633479
TCGA.2A.AAYF	0.00602208	0.0238143	0.121554	0.0503094	0.0540504	0.00184487	1.41768e-09	0.742405
TCGA.2A.AAYO	0.0203227	0.0337928	0.114991	0.0443872	0.0995707	0.00442094	1.48319e-09	0.682514
TCGA.2A.AAYU	0.00752944	0.029627	0.120096	0.0599405	0.0464519	0.00113567	1.8792e-09	0.735219
TCGA.4L.AA1F	1.79405e-07	0.981263	6.55117e-05	3.76845e-05	0.013556	0.00499057	6.15058e-05	2.57788e-05
TCGA.CH.5737	0.00954181	0.00934151	0.160672	0.0583123	0.111918	0.00105423	1.44609e-10	0.64916
TCGA.CH.5738	0.00805729	0.0332338	0.141114	0.0624082	0.0768204	0.0077609	1.76223e-09	0.670606
TCGA.CH.5739	0.0067547	0.0684591	0.142556	0.0664242	0.102558	0.00284955	1.00173e-08	0.610399
TCGA.CH.5740	0.00909529	0.0228473	0.131082	0.0515999	0.0412694	0.00189045	5.85194e-10	0.742216
TCGA.CH.5741	0.00715548	0.0108182	0.138469	0.0709606	0.157478	0.00127846	5.39217e-09	0.61384
TCGA.CH.5743	0.0076352	0.0109825	0.177935	0.0703287	0.0735152	0.00439525	1.20332e-09	0.655208
TCGA.CH.5744	0.00459433	0.0223434	0.1017	0.0473811	0.106132	0.00227846	1.41429e-09	0.715571
TCGA.CH.5745	0.00899674	0.0458146	0.177805	0.0575786	0.0992124	0.00298311	6.0324e-09	0.607609
TCGA.CH.5746	0.00821296	0.0120555	0.167816	0.0724627	0.0486338	0.00121884	2.58693e-09	0.6896
TCGA.CH.5750	0.0176665	0.0339524	0.144187	0.0520908	0.101842	0.00259116	5.36234e-10	0.647671
TCGA.CH.5751	0.0425321	0.0856476	0.129817	0.0518647	0.245651	0.00649165	7.74152e-10	0.437996
TCGA.CH.5752	0.00659838	0.064737	0.139402	0.0671945	0.129595	0.00147145	4.88777e-10	0.591002
TCGA.CH.5753	0.00664106	0.0154408	0.124494	0.0520258	0.039667	0.00232769	1.95846e-10	0.759404
TCGA.CH.5754	0.00964093	0.0510555	0.0802862	0.0360659	0.207837	0.00508285	3.39275e-09	0.610031
TCGA.CH.5761	0.00778729	0.010773	0.158791	0.0635294	0.0528407	0.0024324	4.88539e-10	0.703846
TCGA.CH.5762	0.0142584	0.0350506	0.192891	0.0714318	0.0765291	0.00284832	9.80284e-10	0.606991
TCGA.CH.5763	0.00942808	0.0428031	0.181081	0.0652703	0.0810904	0.00230761	1.06983e-08	0.61802
TCGA.CH.5764	0.00803421	0.0154607	0.159092	0.0706529	0.0743786	0.00183505	2.18603e-09	0.670546
TCGA.CH.5765	0.0070358	0.0136089	0.138686	0.0543133	0.0784853	0.00104663	4.54945e-08	0.706824
TCGA.CH.5766	0.00757029	0.0129322	0.110147	0.0529266	0.0611655	0.00203534	2.75968e-09	0.753223
TCGA.CH.5767	0.00788688	0.024335	0.166788	0.0621349	0.068209	0.00333886	3.23354e-09	0.667307
TCGA.CH.5768	0.00929161	0.0109219	0.181252	0.0667128	0.040773	0.000963281	3.21056e-09	0.690085
TCGA.CH.5769	0.00548129	0.0557939	0.105464	0.0424803	0.0823842	0.00201697	1.17033e-09	0.706379
TCGA.CH.5771	0.00888361	0.113989	0.145089	0.056324	0.156186	0.0065902	6.23438e-09	0.512938
TCGA.CH.5772	0.00922408	0.0182999	0.164556	0.0678383	0.192895	0.0017001	7.90337e-08	0.545487
TCGA.CH.5788	0.00193146	0.0359575	0.0792147	0.0263449	0.0440651	0.00124647	4.96697e-10	0.81124
TCGA.CH.5789	0.0102942	0.0216315	0.196873	0.0754944	0.0804354	0.00372387	8.66223e-10	0.611548
TCGA.CH.5790	0.00525171	0.0196439	0.10851	0.0441208	0.0652056	0.00147371	1.4075e-09	0.755795
TCGA.CH.5791	0.0111077	0.0330012	0.115215	0.0505428	0.0492975	0.00228846	7.08453e-10	0.738547
TCGA.CH.5792	0.0090345	0.0865054	0.128333	0.0498386	0.186718	0.00643528	1.65736e-10	0.533136
TCGA.CH.5794	0.0069774	0.028055	0.123906	0.0535165	0.07895	0.00183651	5.46953e-12	0.706758
TCGA.EJ.5494	0.00747115	0.0262402	0.159113	0.0696726	0.133575	0.00323421	1.78379e-09	0.600693
TCGA.EJ.5495	0.00880457	0.0962022	0.154114	0.0701585	0.206024	0.00278186	3.72052e-10	0.461915
TCGA.EJ.5496	0.00900567	0.00984222	0.16911	0.0671707	0.0516171	0.00103479	1.9102e-09	0.692219
TCGA.EJ.5497	0.00789796	0.0264764	0.183381	0.0719555	0.1039	0.00137935	5.44554e-09	0.60501
TCGA.EJ.5498	0.00964532	0.0558156	0.190853	0.082134	0.143126	0.00327974	7.56134e-09	0.515146
TCGA.EJ.5499	0.00787727	0.0257633	0.126338	0.0550263	0.0621844	0.00218935	9.00492e-10	0.720621
TCGA.EJ.5501	0.00603556	0.0461376	0.140346	0.0565286	0.0760781	0.00180287	7.96837e-10	0.673071
TCGA.EJ.5502	0.00742711	0.0314401	0.138694	0.0528044	0.104041	0.00263088	3.82946e-09	0.662962
TCGA.EJ.5503	0.00981969	0.0261031	0.180174	0.0654896	0.0762742	0.00206428	2.01343e-09	0.640075
TCGA.EJ.5504	0.00509261	0.0486034	0.0997873	0.0471683	0.134057	0.00243291	4.30276e-10	0.662858
TCGA.EJ.5505	0.00608689	0.0105311	0.145376	0.0684092	0.0450097	0.00139545	3.01404e-10	0.723191
TCGA.EJ.5506	0.0113401	0.0217425	0.219102	0.0749901	0.0451405	0.00150197	3.18234e-10	0.626183
TCGA.EJ.5507	0.0175114	0.0383017	0.110361	0.0505466	0.0865686	0.00174845	5.02558e-10	0.694962
TCGA.EJ.5508	0.00992283	0.0169129	0.165436	0.0690258	0.130466	0.00249804	8.41696e-10	0.605739
TCGA.EJ.5509	0.0137378	0.0341437	0.132213	0.0400256	0.122609	0.00460954	3.08702e-11	0.652661
TCGA.EJ.5510	0.00856124	0.0295028	0.166579	0.0652877	0.0863517	0.00191903	1.87684e-09	0.641799
TCGA.EJ.5511	0.00478876	0.0431811	0.095559	0.0378474	0.067839	0.00175289	2.72083e-09	0.749032
TCGA.EJ.5512	0.00796931	0.0132112	0.143975	0.0610718	0.0503636	0.00103723	2.03049e-10	0.722371
TCGA.EJ.5514	0.00692945	0.0700888	0.127279	0.0536508	0.0876759	0.0044786	4.8301e-09	0.649897
TCGA.EJ.5515	0.0105164	0.0191876	0.203305	0.0822112	0.0534052	0.00132641	3.18545e-08	0.630048
TCGA.EJ.5516	0.00873385	0.0591318	0.176715	0.0777453	0.224053	0.00287711	2.82803e-09	0.450744
TCGA.EJ.5517	0.0118933	0.0300732	0.155967	0.064817	0.080824	0.0014923	3.21566e-09	0.654933
TCGA.EJ.5518	0.00343848	0.0916303	0.0837766	0.0343159	0.258348	0.00326862	2.2816e-09	0.525222
TCGA.EJ.5519	0.00480215	0.0419582	0.108328	0.049737	0.212684	0.0018624	6.85896e-10	0.580628
TCGA.EJ.5521	0.00671597	0.018931	0.11454	0.0501009	0.0772596	0.00276156	1.86409e-09	0.729691
TCGA.EJ.5522	0.00952208	0.0337611	0.168375	0.0668987	0.0653796	0.00176152	3.9671e-10	0.654302
TCGA.EJ.5524	0.00950978	0.0848665	0.174336	0.0686419	0.0958336	0.00315002	1.51274e-09	0.563663
TCGA.EJ.5525	0.00557763	0.157582	0.0983518	0.0355403	0.145675	0.00205562	3.69153e-10	0.555218
TCGA.EJ.5526	0.00935011	0.0604384	0.173609	0.0649754	0.0817223	0.0026722	2.57977e-10	0.607233
TCGA.EJ.5527	0.00894967	0.0504787	0.152564	0.0617436	0.0716429	0.00260264	1.06162e-08	0.652019
TCGA.EJ.5530	0.00738555	0.0371328	0.134122	0.0564474	0.0959404	0.00149613	3.45181e-11	0.667475
TCGA.EJ.5531	0.00881438	0.0255797	0.1366	0.0563741	0.0761294	0.00535751	4.44752e-10	0.691145
TCGA.EJ.5532	0.00799825	0.039746	0.142827	0.0582622	0.115069	0.00154342	3.80743e-09	0.634555
TCGA.EJ.5542	0.0095688	0.0431195	0.160291	0.0653674	0.0730673	0.00146399	1.11052e-09	0.647122
TCGA.EJ.7115	0.00982006	0.0212979	0.149397	0.0623104	0.101301	0.00173263	3.04364e-09	0.654141
TCGA.EJ.7123	0.00918576	0.0672595	0.221227	0.0996167	0.1388	0.00323805	2.30374e-07	0.460672
TCGA.EJ.7125	0.0075651	0.0172471	0.122147	0.0572116	0.0317617	0.00337356	2.70771e-08	0.760694
TCGA.EJ.7218	0.0065497	0.0155238	0.109702	0.0466966	0.0579823	0.00176591	8.57496e-09	0.76178
TCGA.EJ.7312	0.00362454	0.0191846	0.0810204	0.0342092	0.052092	0.0026359	3.83139e-11	0.807233
TCGA.EJ.7314	0.00804174	0.0502375	0.160748	0.0697968	0.221247	0.00298412	1.37848e-08	0.486946
TCGA.EJ.7315	0.0231486	0.0834632	0.189617	0.0725077	0.200939	0.00529485	3.07077e-09	0.42503
TCGA.EJ.7317	0.0102778	0.0149594	0.178084	0.0745402	0.111547	0.0012565	1.42905e-09	0.609336
TCGA.EJ.7318	0.00541374	0.0234803	0.103286	0.038552	0.0559539	0.00305804	8.32699e-08	0.770256
TCGA.EJ.7321	0.00819716	0.0382213	0.15937	0.0569948	0.0935111	0.00226751	1.11269e-09	0.641438
TCGA.EJ.7325	0.00264376	0.0135667	0.0584343	0.025506	0.0397049	0.00099393	7.85945e-10	0.85915
TCGA.EJ.7327	0.0103685	0.0096715	0.201764	0.0800096	0.051576	0.00105157	1.20145e-09	0.645559
TCGA.EJ.7330	0.00834014	0.0511207	0.144276	0.0769733	0.15173	0.00634965	7.4546e-08	0.56121
TCGA.EJ.7331	0.0123229	0.0738113	0.19387	0.0799945	0.191306	0.00365729	3.1647e-08	0.445038
TCGA.EJ.7781	0.00915271	0.111362	0.185291	0.0913513	0.104966	0.00669134	9.69902e-09	0.491187
TCGA.EJ.7782	0.0161939	0.0152813	0.144131	0.0560627	0.0648252	0.00355121	2.27406e-08	0.699955
TCGA.EJ.7783	0.00757672	0.0646802	0.120125	0.0798258	0.108214	0.00481372	2.16864e-07	0.614764
TCGA.EJ.7784	0.00701818	0.0226391	0.17802	0.0663049	0.0972478	0.00322433	2.69941e-09	0.625546
TCGA.EJ.7785	0.00978834	0.0310216	0.161147	0.0736069	0.0675593	0.00343262	1.58813e-08	0.653444
TCGA.EJ.7786	0.00818649	0.103695	0.197678	0.0705544	0.205153	0.00573267	5.7901e-09	0.409
TCGA.EJ.7788	0.00778908	0.0788779	0.144159	0.0580933	0.0828126	0.00259183	2.22874e-09	0.625676
TCGA.EJ.7791	0.00873556	0.0634738	0.169338	0.0633369	0.0958736	0.00287419	2.11833e-08	0.596368
TCGA.EJ.7792	0.00949229	0.0384952	0.163981	0.0675142	0.166747	0.00381109	3.62859e-09	0.549959
TCGA.EJ.7793	0.00654653	0.0290939	0.151339	0.0590489	0.160986	0.00242559	2.76988e-10	0.590559
TCGA.EJ.7794	0.0072381	0.0433461	0.162922	0.0718699	0.20078	0.00592427	6.96266e-09	0.507919
TCGA.EJ.7797	0.00922953	0.0332108	0.125137	0.0578021	0.085475	0.00223844	2.25366e-08	0.686907
TCGA.EJ.8468	0.00595274	0.0633117	0.131276	0.0413743	0.0792456	0.00360827	4.27071e-10	0.675232
TCGA.EJ.8469	0.00615449	0.0268066	0.0847903	0.0355505	0.0609835	0.00131891	1.36791e-10	0.784396
TCGA.EJ.8472	0.00489823	0.0441232	0.10518	0.0425221	0.033963	0.00184866	3.20228e-09	0.767465
TCGA.EJ.8474	0.00476366	0.0531982	0.0793857	0.0366228	0.0786423	0.00218614	2.84359e-09	0.745201
TCGA.EJ.A46B	0.00827022	0.0168409	0.16969	0.0623941	0.0888003	0.00107498	8.74809e-11	0.652929
TCGA.EJ.A46D	0.0059117	0.0206083	0.129053	0.0504341	0.0682839	0.00161216	5.32719e-10	0.724097
TCGA.EJ.A46E	0.00795692	0.0192666	0.177163	0.0651672	0.0612928	0.00244752	1.14089e-08	0.666706
TCGA.EJ.A46F	0.00428261	0.0115277	0.0797474	0.0401994	0.0303894	0.000813467	2.49964e-10	0.83304
TCGA.EJ.A46G	0.00684911	0.0784209	0.137069	0.0462971	0.0830395	0.00309442	4.4464e-09	0.64523
TCGA.EJ.A46H	0.00909862	0.0750657	0.184986	0.0596971	0.195127	0.00310272	1.70208e-09	0.472923
TCGA.EJ.A46I	0.00768721	0.0240077	0.146186	0.0612777	0.0622879	0.00157063	1.52416e-08	0.696983
TCGA.EJ.A65B	0.00542879	0.0531769	0.0806582	0.0338759	0.171816	0.0030224	2.99515e-10	0.652022
TCGA.EJ.A65D	0.00359366	0.0186547	0.0547637	0.0294458	0.0436461	0.000366698	2.23059e-10	0.849529
TCGA.EJ.A65E	0.00752321	0.01797	0.128802	0.0570182	0.0404282	0.00161586	7.40339e-10	0.746643
TCGA.EJ.A65F	0.00725055	0.0682968	0.139605	0.0596289	0.124444	0.00270848	1.14715e-09	0.598067
TCGA.EJ.A65G	0.0081371	0.0118604	0.178	0.0667257	0.0469576	0.00109002	2.70068e-11	0.687229
TCGA.EJ.A65J	0.0232473	0.056692	0.0745856	0.0230411	0.0534954	0.0026395	4.85387e-10	0.766299
TCGA.EJ.A65M	0.0075122	0.0233483	0.129383	0.0488454	0.0547314	0.00355216	9.03804e-09	0.732628
TCGA.EJ.A6RA	0.00631532	0.0179383	0.117116	0.0475354	0.0804042	0.00242791	9.67843e-10	0.728263
TCGA.EJ.A6RC	0.0161608	0.0551979	0.12376	0.0492557	0.11873	0.00331921	1.53171e-08	0.633577
TCGA.EJ.A7NF	0.00478994	0.00917674	0.106864	0.0441481	0.0312535	0.00106578	1.29741e-09	0.802702
TCGA.EJ.A7NG	0.00765358	0.0381235	0.145188	0.059579	0.0590743	0.00234908	1.52537e-09	0.688033
TCGA.EJ.A7NH	0.00661717	0.025429	0.141573	0.0513442	0.141342	0.0017906	4.61409e-09	0.631904
TCGA.EJ.A7NJ	0.0114426	0.0170512	0.178652	0.0635963	0.0421148	0.00165964	1.4555e-10	0.685483
TCGA.EJ.A7NK	0.00669249	0.0184212	0.147895	0.0577248	0.0572674	0.00114438	1.97914e-09	0.710854
TCGA.EJ.A7NM	0.0152272	0.0479738	0.105116	0.0390663	0.0569545	0.0037135	2.2495e-10	0.731949
TCGA.EJ.A7NN	0.0100518	0.0425495	0.0844162	0.0390985	0.148015	0.00420358	8.02593e-09	0.671666
TCGA.EJ.A8FN	0.00850433	0.0286195	0.122815	0.0520229	0.0808482	0.00295717	1.27347e-08	0.704233
TCGA.EJ.A8FO	0.00796813	0.0554411	0.161175	0.0661093	0.120692	0.00178609	1.16083e-08	0.586828
TCGA.EJ.A8FP	0.00712059	0.0271328	0.138332	0.0571898	0.153083	0.00205924	3.69104e-09	0.615083
TCGA.EJ.A8FS	0.00502465	0.00609107	0.103956	0.0335238	0.0322293	0.00160171	1.20673e-09	0.817573
TCGA.EJ.AB20	0.00512026	0.0650967	0.111688	0.0735814	0.149024	0.00250852	2.00341e-08	0.592981
TCGA.EJ.AB27	0.0130385	0.0195702	0.139786	0.0485089	0.0359932	0.00165027	6.55898e-09	0.741453
TCGA.FC.7708	0.0069082	0.0902395	0.15671	0.0534629	0.125453	0.00213239	5.16332e-10	0.565094
TCGA.FC.A5OB	0.00897897	0.00961564	0.174591	0.0780905	0.0474994	0.00126282	1.63067e-09	0.679962
TCGA.FC.A66V	0.00588763	0.0144917	0.135067	0.0457197	0.0659425	0.00294395	2.09428e-10	0.729948
TCGA.FC.A8O0	0.00941847	0.0254019	0.144183	0.0565153	0.0683957	0.00106483	9.24867e-10	0.69502
TCGA.G9.6329	0.00640438	0.0222402	0.107923	0.0487653	0.0811443	0.00213577	2.76713e-08	0.731387
TCGA.G9.6333	0.00632468	0.0340876	0.144787	0.0565342	0.0642904	0.00238965	1.58394e-08	0.691587
TCGA.G9.6336	0.00576062	0.0196931	0.133432	0.0452902	0.0444154	0.00186368	7.41849e-10	0.749545
TCGA.G9.6342	0.0106515	0.00871681	0.15556	0.0625141	0.040945	0.00105959	7.86675e-10	0.720553
TCGA.G9.6343	0.00422779	0.0121075	0.0900956	0.0329953	0.0486541	0.00162211	6.2498e-10	0.810298
TCGA.G9.6347	0.0107875	0.0400557	0.0806277	0.0416181	0.10038	0.00480114	4.03443e-08	0.72173
TCGA.G9.6348	0.0081914	0.0368625	0.134127	0.0631626	0.112514	0.00112996	1.02348e-08	0.644013
TCGA.G9.6351	0.0079006	0.0254511	0.151946	0.0624237	0.0945765	0.000934297	1.28083e-09	0.656768
TCGA.G9.6353	0.00671443	0.018214	0.136651	0.0548875	0.0929683	0.00105329	6.39984e-09	0.689512
TCGA.G9.6354	0.00449067	0.00810747	0.108306	0.0531421	0.0565052	0.00123076	3.21802e-09	0.768218
TCGA.G9.6356	0.0069248	0.00590962	0.161177	0.0601463	0.0336348	0.00211183	1.59574e-09	0.730096
TCGA.G9.6361	0.00331302	0.0582526	0.0654822	0.0312974	0.105764	0.000707289	1.95739e-08	0.735183
TCGA.G9.6362	0.00430822	0.0368819	0.110501	0.0673781	0.0377905	0.000901018	1.15158e-09	0.742239
TCGA.G9.6363	0.0079555	0.0454513	0.120324	0.0471197	0.0633171	0.000980293	1.45585e-09	0.714852
TCGA.G9.6364	0.00605087	0.0425005	0.128163	0.0668978	0.0743824	0.00181589	1.63119e-08	0.680189
TCGA.G9.6365	0.0064902	0.0145292	0.170811	0.0518432	0.0238763	0.00129668	1.04746e-08	0.731153
TCGA.G9.6366	0.0061823	0.0165749	0.114527	0.0535239	0.0604548	0.000999462	3.27057e-10	0.747738
TCGA.G9.6369	0.00728527	0.0279634	0.23852	0.0410998	0.0538309	0.00081229	2.9462e-09	0.630488
TCGA.G9.6370	0.00948432	0.023332	0.185692	0.0744941	0.113951	0.00202864	1.52966e-09	0.591018
TCGA.G9.6371	0.00791678	0.0105482	0.137073	0.0509703	0.0597294	0.00100123	4.36664e-09	0.732761
TCGA.G9.6377	0.00725032	0.023485	0.127957	0.0472098	0.0484479	0.00152871	9.96716e-11	0.744121
TCGA.G9.6378	0.00681772	0.0502775	0.128828	0.057068	0.0517461	0.00172203	2.47844e-10	0.703541
TCGA.G9.6379	0.00722336	0.019516	0.0552989	0.0250533	0.104202	0.00499921	1.31157e-10	0.783707
TCGA.G9.6384	0.00712457	0.0200285	0.148736	0.0643967	0.107748	0.000932409	4.50461e-08	0.651033
TCGA.G9.6385	0.00778555	0.0326749	0.162181	0.0626424	0.0668199	0.00206604	1.32364e-08	0.66583
TCGA.G9.6496	0.00708906	0.0340036	0.121837	0.0505042	0.0582026	0.00147086	1.10399e-09	0.726893
TCGA.G9.6499	0.0173992	0.0676706	0.122817	0.0485804	0.0440537	0.00163852	3.00234e-08	0.697841
TCGA.G9.7509	0.00564248	0.0233318	0.11823	0.0504597	0.0599532	0.000769256	2.28085e-09	0.741614
TCGA.G9.7510	0.00633927	0.0636525	0.115306	0.0434422	0.130076	0.0030796	6.37273e-09	0.638105
TCGA.G9.7519	0.00561546	0.0333459	0.110766	0.0376552	0.0391438	0.0025353	5.10634e-09	0.770938
TCGA.G9.7521	0.00947199	0.129683	0.12574	0.0409899	0.049721	0.00394342	5.3803e-09	0.64045
TCGA.G9.7522	0.0059375	0.031873	0.128732	0.0561963	0.0926675	0.00191931	5.64151e-09	0.682675
TCGA.G9.7523	0.00620573	0.169949	0.122507	0.0563769	0.149498	0.00433384	9.15738e-09	0.49113
TCGA.G9.7525	0.00222884	0.0523577	0.0635415	0.0282143	0.0458238	0.00177339	4.95985e-09	0.806061
TCGA.G9.A9S0	0.00567297	0.0233637	0.064065	0.0268342	0.0359804	0.00215123	7.96166e-10	0.841932
TCGA.G9.A9S4	0.00233984	0.0185351	0.0827374	0.0520694	0.0249169	0.00127299	2.94119e-09	0.818128
TCGA.G9.A9S7	0.0109413	0.0103544	0.10715	0.0452065	0.0354153	0.00128486	5.1114e-09	0.789648
TCGA.H9.7775	0.00579169	0.0336259	0.11323	0.0470366	0.103802	0.00160379	2.03154e-09	0.69491
TCGA.H9.A6BX	0.00813105	0.100528	0.13977	0.0626081	0.118192	0.00325765	5.27524e-09	0.567513
TCGA.HC.7080	0.0093526	0.0138539	0.0868713	0.0322225	0.128189	0.00139364	1.72544e-10	0.728117
TCGA.HC.7213	0.00666522	0.0486534	0.101247	0.0384497	0.0752757	0.00303509	2.38648e-10	0.726674
TCGA.HC.7742	0.00845289	0.0210942	0.16971	0.0665643	0.0971752	0.00163348	2.6059e-09	0.63537
TCGA.HC.7744	0.00607449	0.0118445	0.115836	0.0450566	0.0833979	0.000782662	2.08899e-09	0.737008
TCGA.HC.7747	0.00464924	0.0150589	0.0817121	0.0317598	0.191203	0.000596034	2.1833e-09	0.675021
TCGA.HC.7817	0.00668431	0.0591968	0.111819	0.045284	0.134394	0.00474697	5.00888e-09	0.637875
TCGA.HC.7821	0.00999161	0.166075	0.159286	0.0514848	0.127803	0.0053476	5.59363e-09	0.480011
TCGA.HC.8257	0.0056022	0.0335245	0.106937	0.0506818	0.0839015	0.00210563	8.77299e-10	0.717247
TCGA.HC.8258	0.00385292	0.00643723	0.0694715	0.0239337	0.129058	0.000516028	2.72114e-09	0.766731
TCGA.HC.8259	0.00681558	0.025011	0.146922	0.065159	0.0817498	0.00139409	8.70059e-09	0.672948
TCGA.HC.8260	0.00783487	0.0199956	0.162612	0.0626951	0.0486911	0.00086762	3.68796e-11	0.697304
TCGA.HC.8262	0.00621479	0.012466	0.168262	0.049868	0.153775	0.00163621	1.46461e-09	0.607778
TCGA.HC.8265	0.00853578	0.022013	0.0925276	0.0393502	0.06555	0.00227105	7.51198e-10	0.769752
TCGA.HC.A632	0.0220934	0.0755123	0.0668036	0.0295718	0.0757553	0.00397707	8.48074e-10	0.726287
TCGA.HC.A76W	0.00576187	0.0738407	0.115242	0.0463927	0.123762	0.00324087	6.43693e-10	0.63176
TCGA.HC.A76X	0.00643266	0.0141898	0.11433	0.0486334	0.0473412	0.000669751	6.77948e-08	0.768403
TCGA.HC.A8D0	0.00740742	0.036041	0.102452	0.0452855	0.0917429	0.00326134	3.38807e-09	0.71381
TCGA.HC.A8D1	0.00766841	0.0519938	0.137817	0.0563682	0.0722011	0.00272639	2.78402e-09	0.671225
TCGA.HC.A9TE	0.0119996	0.0390102	0.0760352	0.0346521	0.183633	0.00418058	7.56089e-10	0.65049
TCGA.HC.A9TH	0.00547631	0.099837	0.100308	0.0402509	0.0933577	0.00310496	1.82098e-09	0.657665
TCGA.HI.7168	0.00428758	0.109435	0.0843985	0.0321091	0.114021	0.00135443	4.10039e-08	0.654395
TCGA.HI.7169	0.00473497	0.0329024	0.0948476	0.0434517	0.0602869	0.000826778	2.36105e-08	0.76295
TCGA.HI.7170	0.00569894	0.0843146	0.123961	0.049002	0.131501	0.00319775	1.08812e-08	0.602324
TCGA.HI.7171	0.00571164	0.03814	0.0985348	0.0411653	0.0953158	0.00100137	9.37402e-10	0.720131
TCGA.J4.8198	0.00533746	0.0431245	0.110221	0.0489231	0.0809062	0.00127015	1.89208e-09	0.710217
TCGA.J4.8200	0.00695508	0.0341065	0.136868	0.0571716	0.077621	0.00211113	1.51105e-09	0.685166
TCGA.J4.A67K	0.00613569	0.0148016	0.0748436	0.0322328	0.0279927	0.00369778	7.60534e-10	0.840296
TCGA.J4.A67L	0.00676752	0.026728	0.0911686	0.0396616	0.0485037	0.00402205	2.8507e-10	0.783149
TCGA.J4.A67M	0.00704509	0.0358275	0.0846813	0.0339375	0.103232	0.00406173	3.91092e-09	0.731215
TCGA.J4.A67N	0.00492805	0.00966413	0.0842257	0.0430058	0.0464781	0.00363948	9.62961e-11	0.808059
TCGA.J4.A67O	0.00571414	0.0150887	0.0797736	0.0346915	0.14825	0.00184237	4.07351e-09	0.714639
TCGA.J4.A67Q	0.00585711	0.0280264	0.0910019	0.0404972	0.0747842	0.00386792	1.14172e-08	0.755965
TCGA.J4.A67R	0.0115383	0.0205307	0.0833894	0.0360552	0.103015	0.00195997	5.77809e-09	0.743511
TCGA.J4.A67S	0.00641977	0.0129772	0.111687	0.0443041	0.0489305	0.00179322	1.0793e-09	0.773889
TCGA.J4.A67T	0.00701884	0.0149331	0.137565	0.0528905	0.0582414	0.00187574	7.10851e-09	0.727476
TCGA.J4.A6G1	0.0865392	0.051618	0.144704	0.0454519	0.101761	0.0040795	1.80767e-11	0.565847
TCGA.J4.A6G3	0.00595094	0.0294671	0.121272	0.0504667	0.125684	0.00403146	2.57295e-10	0.663128
TCGA.J4.A6M7	0.00594108	0.0331254	0.116024	0.0552438	0.0933259	0.000838596	5.74116e-10	0.695501
TCGA.J4.A83I	0.00716297	0.0827864	0.134716	0.0493288	0.0654938	0.00177723	1.47117e-09	0.658735
TCGA.J4.A83J	0.00736225	0.0371509	0.144602	0.0554513	0.0931761	0.00272761	6.51317e-09	0.659529
TCGA.J4.A83K	0.00721288	0.0254062	0.145094	0.0588672	0.0729414	0.00148527	1.49265e-09	0.688993
TCGA.J4.A83L	0.00801982	0.02938	0.164844	0.0671907	0.0837994	0.00159544	2.88023e-09	0.645171
TCGA.J4.A83M	0.00639953	0.026753	0.127206	0.0503131	0.0511883	0.00166453	7.63767e-10	0.736476
TCGA.J4.A83N	0.00721109	0.0101321	0.128428	0.0492362	0.0421851	0.0014414	1.12259e-07	0.761366
TCGA.J4.AATV	0.00603284	0.0239984	0.120849	0.0520524	0.106339	0.00276419	7.86883e-10	0.687964
TCGA.J4.AAU2	0.00755096	0.0144456	0.1841	0.0543895	0.106499	0.00109703	5.55816e-10	0.631918
TCGA.J9.A52C	0.00885942	0.137495	0.122502	0.0462343	0.160269	0.00451431	1.4999e-09	0.520126
TCGA.J9.A52D	0.0047311	0.00969368	0.0944919	0.0365815	0.026689	0.000694566	2.53033e-10	0.827118
TCGA.J9.A8CK	0.0054705	0.116716	0.125422	0.0491802	0.0821208	0.00267704	1.84855e-06	0.618411
TCGA.J9.A8CL	0.00894692	0.17806	0.134061	0.0469962	0.0987596	0.0048796	1.78964e-08	0.528297
TCGA.J9.A8CM	0.00449704	0.167348	0.0782336	0.0290673	0.0746926	0.00375321	3.46118e-08	0.642409
TCGA.J9.A8CN	0.0190922	0.0221324	0.099095	0.036167	0.080515	0.000910911	5.35705e-09	0.742087
TCGA.J9.A8CP	0.00446196	0.0538406	0.076368	0.0240099	0.166497	0.00105472	2.25912e-09	0.673768
TCGA.KC.A4BL	0.00845992	0.025444	0.150383	0.0564576	0.0883394	0.00308655	3.16022e-08	0.66783
TCGA.KC.A4BN	0.00813754	0.00815634	0.155287	0.0596009	0.0441076	0.000914939	1.50117e-09	0.723796
TCGA.KC.A4BV	0.00459456	0.147267	0.0778313	0.0386368	0.0739788	0.00303945	1.76482e-09	0.654652
TCGA.KC.A7F3	0.00400964	0.0151866	0.0918357	0.0360051	0.0458869	0.00169642	3.90694e-11	0.80538
TCGA.KC.A7F5	0.015058	0.0224107	0.0718394	0.0254339	0.029074	0.000530592	3.40091e-12	0.835653
TCGA.KC.A7F6	0.00577713	0.0169654	0.103593	0.0447028	0.0755441	0.00135368	2.46701e-09	0.752064
TCGA.KC.A7FA	0.0037842	0.0251604	0.0744864	0.0339491	0.0608998	0.00284367	2.64297e-10	0.798876
TCGA.KC.A7FD	0.00662593	0.00652381	0.115347	0.0410435	0.0405989	0.000897398	6.92247e-10	0.788963
TCGA.KC.A7FE	0.00744921	0.0588531	0.143399	0.0615903	0.150787	0.00203415	3.13651e-09	0.575887
TCGA.KK.A59V	0.0245451	0.0286378	0.100695	0.0607228	0.0545395	0.00926035	6.54221e-10	0.721599
TCGA.KK.A59Y	0.0058257	0.0147461	0.0774769	0.0334007	0.0727303	0.0010091	4.0236e-10	0.794811
TCGA.KK.A59Z	0.00533728	0.0637998	0.0844298	0.0321917	0.154104	0.00437994	1.44937e-07	0.655758
TCGA.KK.A5A1	0.00656389	0.0553219	0.108783	0.0467482	0.0373796	0.00481993	2.69923e-10	0.740383
TCGA.KK.A6DY	0.00612357	0.0179293	0.118229	0.0447997	0.0526851	0.0035705	2.59266e-09	0.756663
TCGA.KK.A6E0	0.00518949	0.0157809	0.128217	0.0342356	0.123988	0.0012157	3.70965e-10	0.691373
TCGA.KK.A6E1	0.0032506	0.0269299	0.0812959	0.0337721	0.0645883	0.00126337	1.2439e-08	0.7889
TCGA.KK.A6E2	0.0077828	0.0184155	0.121913	0.0489725	0.0451693	0.00103756	5.70569e-09	0.756709
TCGA.KK.A6E3	0.00830729	0.0284469	0.1046	0.0416746	0.0770678	0.00398797	3.11019e-10	0.735915
TCGA.KK.A6E4	0.00532	0.0121635	0.0761637	0.0306236	0.03406	0.00133947	3.20125e-09	0.84033
TCGA.KK.A6E5	0.00816948	0.0294866	0.114848	0.0438412	0.0758866	0.00259291	3.53819e-10	0.725176
TCGA.KK.A6E6	0.00639558	0.0668739	0.102288	0.0450429	0.0651571	0.00274956	1.6005e-09	0.711493
TCGA.KK.A6E7	0.0133787	0.020055	0.0691777	0.0260172	0.0747809	0.00205298	3.15622e-08	0.794538
TCGA.KK.A6E8	0.0154329	0.0180451	0.0402846	0.0181821	0.0458659	0.000922009	1.63607e-09	0.861267
TCGA.KK.A7AV	0.0143953	0.0331884	0.121144	0.0456135	0.11538	0.00529717	2.22261e-11	0.664981
TCGA.KK.A7AW	0.00561009	0.0104878	0.0286106	0.013296	0.0441223	0.00340806	6.61744e-10	0.894465
TCGA.KK.A7B1	0.0041871	0.0590708	0.0883063	0.0410818	0.193342	0.00143695	9.71497e-10	0.612575
TCGA.KK.A7B2	0.00591104	0.0549911	0.117212	0.0473617	0.100272	0.00449719	1.26162e-09	0.669755
TCGA.KK.A7B3	0.0025346	0.0700119	0.0617824	0.0246681	0.188664	0.00403544	2.70103e-08	0.648304
TCGA.KK.A7B4	0.0068328	0.0455012	0.0932307	0.0349261	0.0594314	0.00251665	1.69953e-09	0.757561
TCGA.KK.A8I5	0.00571609	0.0370181	0.123183	0.0471135	0.0731794	0.0011306	5.3129e-09	0.71266
TCGA.KK.A8I6	0.00569911	0.0244249	0.103397	0.0367316	0.0717841	0.00141525	1.55726e-09	0.756548
TCGA.KK.A8I8	0.00641646	0.0283243	0.098363	0.0390476	0.0450363	0.00163288	1.01952e-10	0.78118
TCGA.KK.A8I9	0.00444476	0.0477412	0.105852	0.0325437	0.15935	0.00318959	1.17263e-08	0.646879
TCGA.KK.A8IA	0.00614196	0.0332049	0.0792939	0.0346133	0.0502174	0.00127235	3.20414e-09	0.795256
TCGA.KK.A8IC	0.00504558	0.124467	0.117154	0.0446118	0.148628	0.00237813	1.52715e-08	0.557716
TCGA.KK.A8ID	0.0219349	0.0209116	0.138297	0.0536696	0.0520606	0.00161673	2.82197e-09	0.711509
TCGA.KK.A8IF	0.0146112	0.0293445	0.0839192	0.0212991	0.0245742	0.000948098	9.6375e-11	0.825304
TCGA.KK.A8IG	0.0100289	0.0833717	0.0827181	0.0325659	0.113299	0.00279665	1.18941e-07	0.67522
TCGA.KK.A8IH	0.00919259	0.0329254	0.0747216	0.0275239	0.0440391	0.0012375	1.20734e-10	0.81036
TCGA.KK.A8II	0.0033999	0.00951779	0.0951814	0.0438028	0.0263515	0.000688442	1.56134e-08	0.821058
TCGA.KK.A8IJ	0.0077553	0.027471	0.120119	0.047259	0.0757335	0.00167764	3.12528e-10	0.719985
TCGA.KK.A8IK	0.0118047	0.0125075	0.048709	0.0192014	0.0535135	0.00113242	1.21006e-10	0.853132
TCGA.KK.A8IL	0.00707675	0.0320811	0.151683	0.0519206	0.06714	0.00454501	7.52055e-10	0.685554
TCGA.KK.A8IM	0.00737147	0.0427804	0.144742	0.0568401	0.0564435	0.00288027	2.05687e-08	0.688942
TCGA.M7.A71Y	0.00658019	0.0375308	0.162302	0.0556115	0.0432097	0.00212095	2.87438e-09	0.692645
TCGA.M7.A71Z	0.00233479	0.00951508	0.0623743	0.0295948	0.029568	0.000714808	1.76794e-09	0.865898
TCGA.M7.A720	0.00738324	0.0222462	0.154608	0.0522797	0.0547637	0.00151352	1.78096e-09	0.707206
TCGA.M7.A721	0.00825976	0.0527255	0.119901	0.0427314	0.0918208	0.00226338	9.14152e-10	0.682299
TCGA.M7.A722	0.00524257	0.0141791	0.0356497	0.0152319	0.0181012	0.00227137	2.29799e-10	0.909324
TCGA.M7.A723	0.00632663	0.0474974	0.129209	0.0554556	0.094729	0.00609819	6.25199e-09	0.660684
TCGA.M7.A724	0.00243714	0.00816265	0.0521672	0.0186685	0.0488851	0.000894767	8.88127e-10	0.868785
TCGA.M7.A725	0.0207136	0.0438901	0.123162	0.043426	0.0419351	0.00169728	3.6138e-09	0.725176
TCGA.MG.AAMC	0.0042615	0.0098174	0.114452	0.0492998	0.0244566	0.000935552	4.0265e-08	0.796777
TCGA.QU.A6IL	0.0023954	0.00797425	0.042684	0.017528	0.0414685	0.00185681	6.81089e-10	0.886093
TCGA.QU.A6IM	0.0016574	0.00745734	0.0628082	0.0248366	0.0538198	0.00279009	4.50109e-10	0.846631
TCGA.QU.A6IN	0.00234938	0.0062416	0.039227	0.0186627	0.0334646	0.00051532	1.75522e-07	0.899539
TCGA.QU.A6IO	0.00526979	0.00813689	0.0660302	0.0274621	0.0591917	0.00302633	1.206e-09	0.830883
TCGA.QU.A6IP	0.00654088	0.0173058	0.119693	0.0491045	0.0472532	0.0014023	4.70211e-10	0.7587
TCGA.SU.A7E7	0.00986491	0.0382022	0.165818	0.0623056	0.091685	0.00275994	2.00026e-10	0.629365
TCGA.TP.A8TT	0.00601379	0.0277679	0.147932	0.0618634	0.0928009	0.00334601	9.43833e-10	0.660276
TCGA.TP.A8TV	0.0128913	0.0269201	0.164801	0.0447629	0.0705615	0.000851634	8.10911e-09	0.679211
TCGA.V1.A8MF	0.00689597	0.0220159	0.107746	0.044099	0.135627	0.0035084	6.67873e-10	0.680107
TCGA.V1.A8MG	0.00450149	0.0435522	0.109448	0.0456282	0.0877631	0.00234882	3.27479e-09	0.706758
TCGA.V1.A8MJ	0.0106152	0.0296161	0.154321	0.0532865	0.0554654	0.00398674	3.14456e-09	0.692709
TCGA.V1.A8ML	0.00712005	0.0443326	0.132903	0.0463171	0.0762354	0.00187002	1.44146e-10	0.691222
TCGA.V1.A8MM	0.00348978	0.0672389	0.05557	0.0230202	0.0888138	0.00500183	4.34193e-10	0.756866
TCGA.V1.A8MU	0.00586628	0.0479569	0.100831	0.0499121	0.148661	0.00322469	1.20295e-08	0.643548
TCGA.V1.A8WL	0.01349	0.0281487	0.152444	0.0544351	0.0750936	0.00191701	2.15352e-09	0.674472
TCGA.V1.A8WN	0.00843597	0.0240044	0.17681	0.0743176	0.0723892	0.00163067	4.84107e-09	0.642412
TCGA.V1.A8WS	0.00505611	0.0186965	0.103194	0.0503198	0.0657538	0.00101702	9.95806e-10	0.755963
TCGA.V1.A8WV	0.00691299	0.0450257	0.0710642	0.0314427	0.0791279	0.00298894	3.13656e-09	0.763438
TCGA.V1.A8X3	0.00812333	0.053684	0.16644	0.0578079	0.0474088	0.00210602	2.54867e-08	0.66443
TCGA.V1.A9O5	0.0190336	0.190496	0.0779015	0.024888	0.06477	0.00443541	3.55083e-09	0.618476
TCGA.V1.A9O7	0.00610972	0.111323	0.122735	0.0467674	0.117219	0.00333975	7.72749e-08	0.592505
TCGA.V1.A9OA	0.00524648	0.0488198	0.12188	0.0500371	0.1036	0.00244653	7.89938e-10	0.66797
TCGA.V1.A9OF	0.00392434	0.00638914	0.106716	0.0493457	0.0620579	0.00255551	4.29673e-12	0.769011
TCGA.V1.A9OH	0.0054266	0.0559976	0.104181	0.0410004	0.0630971	0.00234467	1.18637e-09	0.727952
TCGA.V1.A9OQ	0.00670308	0.0137163	0.0833862	0.0328796	0.0844832	0.00134945	1.14276e-08	0.777482
TCGA.V1.A9OX	0.00563634	0.0230581	0.0998932	0.0348304	0.069542	0.00314253	2.08055e-10	0.763897
TCGA.V1.A9OY	0.00663871	0.0372078	0.124006	0.0497896	0.137458	0.00162608	1.70578e-09	0.643273
TCGA.V1.A9Z8	0.00642383	0.0799234	0.101777	0.0433837	0.187988	0.00232907	5.63694e-09	0.578175
TCGA.V1.A9Z9	0.00444032	0.0448019	0.0886626	0.0392763	0.0884899	0.00281553	1.70397e-09	0.731513
TCGA.V1.A9ZG	0.00682005	0.173143	0.125942	0.0418669	0.155981	0.002318	3.14389e-09	0.493929
TCGA.V1.A9ZI	0.00320708	0.0905765	0.0557644	0.0219733	0.138736	0.00715219	9.53264e-10	0.682591
TCGA.V1.A9ZK	0.019878	0.038376	0.121876	0.0438108	0.0767595	0.00201063	2.37003e-09	0.697289
TCGA.VN.A88I	0.00748006	0.132337	0.114267	0.0521092	0.130019	0.00271606	7.20949e-09	0.561071
TCGA.VN.A88K	0.00478189	0.0551532	0.103128	0.0441994	0.172385	0.00155506	2.25821e-08	0.618797
TCGA.VN.A88L	0.00529891	0.0413113	0.0915956	0.0433331	0.126841	0.00120233	3.75471e-10	0.690418
TCGA.VN.A88N	0.013043	0.0232388	0.084926	0.0329291	0.0811456	0.00105611	9.36174e-12	0.763661
TCGA.VN.A88O	0.00581695	0.0157603	0.146502	0.0575581	0.0444691	0.00192388	3.62432e-10	0.72797
TCGA.VN.A88P	0.00732388	0.0392205	0.132134	0.0524624	0.0863275	0.00229731	1.11927e-09	0.680234
TCGA.VN.A88Q	0.00634799	0.013819	0.146405	0.0603472	0.0874746	0.00130974	3.89707e-10	0.684296
TCGA.VN.A88R	0.0156873	0.0375036	0.0595071	0.0202544	0.130477	0.00436622	7.59687e-10	0.732205
TCGA.VN.A943	0.00956527	0.00273974	0.152469	0.0622771	0.0263247	0.000387935	2.79619e-11	0.746236
TCGA.VP.A872	0.011668	0.0684331	0.0812486	0.0283453	0.0861165	0.00156694	1.22802e-08	0.722622
TCGA.VP.A875	0.0077206	0.0217855	0.082989	0.0311301	0.0392935	0.00046604	9.02753e-10	0.816615
TCGA.VP.A876	0.00510467	0.0119712	0.0992527	0.0485208	0.0501631	0.000734181	2.02069e-10	0.784253
TCGA.VP.A879	0.00596404	0.0387807	0.12117	0.0561524	0.0737331	0.00117223	1.0069e-08	0.703027
TCGA.VP.A87B	0.00246709	0.0353154	0.0792128	0.0282606	0.0650339	0.00251272	2.39213e-09	0.787197
TCGA.VP.A87C	0.0338339	0.0893715	0.180051	0.0618741	0.0673992	0.00823904	5.00913e-09	0.559232
TCGA.VP.A87D	0.00816183	0.0339787	0.125204	0.0568637	0.0586525	0.00118631	6.20778e-09	0.715953
TCGA.VP.A87E	0.00785204	0.0705938	0.142673	0.0511799	0.101899	0.00399703	5.72496e-09	0.621805
TCGA.VP.A87H	0.0038129	0.0437652	0.103447	0.0291979	0.0465364	0.00172296	1.20732e-09	0.771518
TCGA.VP.A87J	0.0062634	0.0444636	0.124967	0.0436366	0.0444477	0.00173944	5.17575e-10	0.734482
TCGA.VP.A87K	0.00550206	0.0158607	0.10536	0.0513187	0.059445	0.00121724	2.06911e-09	0.761297
TCGA.VP.AA1N	0.0134854	0.0389712	0.0787849	0.0307001	0.0531871	0.00582582	1.24285e-08	0.779045
TCGA.WW.A8ZI	0.00762698	0.0213517	0.144389	0.063868	0.0964798	0.00164194	3.04952e-10	0.664643
TCGA.X4.A8KQ	0.00334533	0.063413	0.0693837	0.0273219	0.0516591	0.00344327	2.34007e-10	0.781434
TCGA.X4.A8KS	0.00413571	0.0141116	0.102813	0.0359046	0.0329973	0.00221207	4.26151e-09	0.807825
TCGA.XA.A8JR	0.00614415	0.0252708	0.111187	0.0462762	0.0315056	0.00270451	2.39795e-08	0.776912
TCGA.XJ.A83F	0.00504182	0.0160186	0.0931882	0.04098	0.0909361	0.00104426	9.26159e-09	0.752791
TCGA.XJ.A83G	0.0068179	0.0132517	0.0819141	0.0287415	0.0412012	0.00118956	6.52138e-10	0.826884
TCGA.XJ.A83H	0.00675109	0.0158427	0.12863	0.0494859	0.0507962	0.00161481	1.75005e-09	0.74688
TCGA.XJ.A9DI	0.00361175	0.0640064	0.111195	0.0478261	0.139809	0.00627273	2.45779e-10	0.627279
TCGA.XJ.A9DK	0.00714974	0.0369864	0.150304	0.0524776	0.0527891	0.00156245	1.28897e-09	0.698731
TCGA.XJ.A9DQ	0.00610535	0.0158392	0.12677	0.0525303	0.0847116	0.000814702	1.29059e-09	0.713229
TCGA.XJ.A9DX	0.0186534	0.0347465	0.135375	0.0580395	0.0643363	0.00213211	1.8978e-10	0.686717
TCGA.XK.AAIR	0.00596668	0.0228141	0.107499	0.0474913	0.0509568	0.00246152	6.77707e-11	0.762811
TCGA.XK.AAIV	0.016617	0.0679117	0.0951406	0.0243357	0.124794	0.00787503	1.85775e-09	0.663326
TCGA.XK.AAIW	0.00479452	0.0170392	0.0738056	0.0445912	0.0587879	0.00374733	1.18545e-10	0.797234
TCGA.XK.AAJ3	0.00432798	0.0958228	0.0896074	0.026892	0.0426173	0.00270618	1.81922e-09	0.738026
TCGA.XK.AAJA	0.00384353	0.0213199	0.0769797	0.031809	0.0750278	0.0012532	1.86043e-10	0.789767
TCGA.XK.AAJP	0.0034666	0.0362437	0.108677	0.0306763	0.0421587	0.00251476	6.85219e-11	0.776263
TCGA.XK.AAJR	0.00793886	0.0375805	0.101098	0.0444749	0.225535	0.00184619	4.05042e-09	0.581527
TCGA.XK.AAJT	0.0071772	0.0471332	0.105933	0.0471032	0.133199	0.00376926	1.65919e-08	0.655684
TCGA.XK.AAJU	0.00659291	0.0147169	0.141742	0.0542912	0.0771477	0.00215041	1.57933e-09	0.703359
TCGA.XK.AAK1	0.00386142	0.0154323	0.0639208	0.0223067	0.0584173	0.00174975	3.71548e-09	0.834312
TCGA.XQ.A8TB	0.00688313	0.110119	0.1261	0.0440188	0.0727215	0.00228127	1.93141e-09	0.637876
TCGA.Y6.A8TL	0.00354854	0.0282677	0.136903	0.0505489	0.0754309	0.000958039	1.75353e-09	0.704342
TCGA.Y6.A9XI	0.00472435	0.0160494	0.0971741	0.041533	0.087271	0.00152284	1.13032e-09	0.751725
TCGA.YJ.A8SW	0.00641143	0.0373613	0.114356	0.0356258	0.028151	0.00135354	4.59893e-08	0.776741
TCGA.YL.A8HJ	0.00777025	0.143596	0.126799	0.053318	0.157687	0.00410381	5.55033e-10	0.506727
TCGA.YL.A8HK	0.00609723	0.0546016	0.126961	0.0564025	0.123178	0.00229177	3.32123e-09	0.630468
TCGA.YL.A8HL	0.00777928	0.0202947	0.151085	0.0653814	0.0745399	0.00103779	1.68189e-10	0.679882
TCGA.YL.A8HM	0.00623107	0.0304338	0.0607276	0.0278697	0.0488568	0.00449077	2.96659e-10	0.82139
TCGA.YL.A8S8	0.00751671	0.126346	0.0896521	0.0385645	0.0921448	0.00206074	2.97846e-09	0.643715
TCGA.YL.A8S9	0.00496273	0.0129501	0.0757164	0.0319419	0.0401298	0.000693083	2.30719e-09	0.833606
TCGA.YL.A8SA	0.00604117	0.0111517	0.138653	0.067031	0.0554005	0.000987412	4.31394e-09	0.720736
TCGA.YL.A8SB	0.00744245	0.0781014	0.138181	0.0580975	0.142448	0.00306979	2.14634e-08	0.57266
TCGA.YL.A8SC	0.00792947	0.0497719	0.142348	0.0516446	0.0669498	0.00551657	6.72717e-10	0.67584
TCGA.YL.A8SF	0.00286325	0.144594	0.0671312	0.0234973	0.0617918	0.00362877	1.98507e-09	0.696494
TCGA.YL.A8SH	0.00630499	0.0387073	0.134923	0.0570298	0.125825	0.00186588	2.63492e-09	0.635343
TCGA.YL.A8SJ	0.00576124	0.159097	0.12705	0.0447511	0.0837968	0.00192755	9.78821e-09	0.577617
TCGA.YL.A8SK	0.00629309	0.0619966	0.135509	0.055473	0.102807	0.00334673	1.58265e-07	0.634574
TCGA.YL.A8SL	0.00444771	0.0263064	0.0745715	0.030285	0.0939004	0.000866428	3.85442e-12	0.769623
TCGA.YL.A8SO	0.00382253	0.0716991	0.0701161	0.0205709	0.115402	0.00191996	1.11672e-09	0.71647
TCGA.YL.A8SP	0.00412585	0.0472824	0.095642	0.0455636	0.11065	0.000784734	2.72595e-09	0.695951
TCGA.YL.A8SQ	0.0117924	0.0405689	0.13035	0.0449894	0.121183	0.00249426	2.84721e-07	0.648622
TCGA.YL.A8SR	0.0054311	0.0205428	0.0826444	0.0436951	0.382691	0.000685317	8.12242e-10	0.464311
TCGA.YL.A9WH	0.00309003	0.0532909	0.0663808	0.0254207	0.0515749	0.00127341	3.98707e-10	0.798969
TCGA.YL.A9WI	0.0128933	0.036121	0.0653571	0.0200118	0.0325013	0.00163489	3.89647e-10	0.831481
TCGA.YL.A9WJ	0.00589299	0.10083	0.087121	0.029173	0.122779	0.00381125	3.58344e-09	0.650393
TCGA.YL.A9WK	0.00583484	0.0947638	0.0780083	0.0283779	0.123359	0.00309289	7.10477e-09	0.666563
TCGA.YL.A9WL	0.00503838	0.0496768	0.100117	0.0430327	0.0770699	0.000855637	2.15529e-10	0.72421
TCGA.YL.A9WX	0.0122818	0.0373873	0.15934	0.0613818	0.105514	0.00296195	5.34404e-10	0.621133
TCGA.YL.A9WY	0.008403	0.174284	0.116281	0.0326421	0.147925	0.00887574	9.40433e-10	0.511588
TCGA.ZG.A8QZ	0.00680001	0.0703953	0.11376	0.0463351	0.0661665	0.00389943	1.62172e-09	0.692643
TCGA.ZG.A9L1	0.00945385	0.0990998	0.158566	0.0594841	0.077801	0.000875858	8.28459e-10	0.59472
TCGA.ZG.A9L2	0.0182489	0.14087	0.100337	0.0438538	0.104633	0.00309851	2.36703e-08	0.58896
TCGA.ZG.A9L4	0.00555852	0.159131	0.107383	0.0303553	0.192681	0.00184445	2.88611e-10	0.503046
TCGA.ZG.A9L5	0.00392776	0.0313784	0.0724281	0.0277703	0.0396283	0.00272141	9.50586e-11	0.822146
TCGA.ZG.A9L6	0.00802843	0.0760339	0.137789	0.0583083	0.244321	0.00464943	9.88526e-09	0.47087
TCGA.ZG.A9LB	0.00398131	0.0253512	0.0565689	0.0237985	0.0416196	0.00384387	1.69372e-08	0.844837
TCGA.ZG.A9LM	0.0135901	0.0830284	0.0858934	0.0312259	0.0338902	0.00424873	8.96821e-09	0.748123
TCGA.ZG.A9LN	0.0263052	0.0892644	0.110735	0.0516766	0.0729005	0.00356489	4.68607e-09	0.645554
TCGA.ZG.A9LS	0.0129173	0.154556	0.0957708	0.0346479	0.156765	0.00386575	2.02169e-09	0.541478
TCGA.ZG.A9LU	0.00272143	0.0244847	0.0863605	0.0309391	0.0618748	0.00419301	1.54535e-09	0.789426
TCGA.ZG.A9LY	0.00432474	0.0944119	0.101626	0.0393072	0.0919708	0.00364655	2.98569e-09	0.664713
TCGA.ZG.A9LZ	0.0057855	0.0256203	0.101554	0.0397828	0.0607696	0.00243872	2.53276e-09	0.764049
TCGA.ZG.A9M4	0.00885078	0.0265697	0.114044	0.0633145	0.0905873	0.00356807	1.97973e-09	0.693065
TCGA.ZG.A9MC	0.0268865	0.0728607	0.139242	0.047039	0.113021	0.00653572	1.09643e-09	0.594414
TCGA.ZG.A9N3	0.0218311	0.0203022	0.0741975	0.0295009	0.0436535	0.00140456	2.77168e-10	0.80911
TCGA.ZG.A9ND	0.0181634	0.0377272	0.0932451	0.0381271	0.0611855	0.00129616	9.39179e-10	0.750256
TCGA.ZG.A9NI	0.0044431	0.141378	0.0800858	0.0281613	0.126403	0.00301116	2.1252e-09	0.616517
