# Supplementary material for: Cell type composition in bulk prostate cancer tissue is a prognostic biomarker
Source: Neoplasia. 2026 Jan 13;72:101272. doi: 10.1016/j.neo.2026.101272 (PMC12828772; doi:10.1016/j.neo.2026.101272)
Supplement: Supplementary file 2 [file mmc2.xlsx]

## Sheet: Supp_Table2
Supplementary Table 2. The detailed cell type compositions estimated from the Hamburg dataset.
Patient ID	B cell	Cancer associated fibroblast	T cell CD4+	T cell CD8+	Endothelial cell	Macrophage	NK cell	uncharacterized cell
ICGC_PCA001	0.0085253	0.035124	0.122669	0.0426687	0.0715657	0.00760869	3.83854295210097e-09	0.711838
ICGC_PCA003	0.00682165	0.0919371	0.144886	0.0383262	0.0461998	0.0117659	3.69312183149863e-09	0.660064
ICGC_PCA004	0.00659215	0.0788691	0.120488	0.043027	0.0779343	0.00705987	3.8861838765682e-09	0.66603
ICGC_PCA006	0.00668748	0.0210692	0.0992962	0.0306878	0.0305274	0.00855112	6.02799250666893e-10	0.803181
ICGC_PCA008	0.00930306	0.0169731	0.135305	0.0398406	0.0470768	0.00967097	4.50368491941301e-11	0.741831
ICGC_PCA009	0.00447451	0.0257371	0.0939823	0.0315476	0.0262596	0.0085642	6.63722923800661e-10	0.809435
ICGC_PCA010	0.0521446	0.02363	0.167447	0.0278842	0.0573376	0.0124672	7.96397423721413e-10	0.65909
ICGC_PCA011	0.0216031	0.0243318	0.15401	0.0381452	0.038953	0.0133976	4.53166781739118e-09	0.709559
ICGC_PCA012	0.00778819	0.00893625	0.0944157	0.0346692	0.0278224	0.00333107	2.71380172556878e-10	0.823037
ICGC_PCA014	0.00978247	0.0160123	0.121454	0.0428792	0.0281991	0.00705577	5.51250888975525e-10	0.774617
ICGC_PCA015	0.034987	0.0123258	0.0919128	0.0264831	0.0208951	0.00902614	4.00226624479716e-11	0.80437
ICGC_PCA021	0.0100583	0.0247511	0.159748	0.0485995	0.0401056	0.0148211	3.04729430906205e-10	0.701916
ICGC_PCA025	0.00602254	0.0123367	0.102532	0.0401215	0.0395352	0.00523153	3.47203594791257e-10	0.79422
ICGC_PCA026	0.00854034	0.00959972	0.141019	0.049351	0.0439786	0.0033553	8.67162991335058e-10	0.744156
ICGC_PCA027	0.00598642	0.0205392	0.106431	0.0384539	0.0237279	0.00946144	1.47621641744762e-09	0.795401
ICGC_PCA028	0.010111	0.0271971	0.17135	0.0556092	0.0493794	0.0123724	1.23299651817661e-09	0.673981
ICGC_PCA030	0.0113651	0.0616379	0.126184	0.041403	0.0389912	0.0102254	3.65516057576128e-10	0.710194
ICGC_PCA031	0.021354	0.0211582	0.141603	0.0376942	0.0311585	0.00969862	4.66381289447136e-10	0.737334
ICGC_PCA032	0.00969983	0.0170017	0.15958	0.0532167	0.0499141	0.00882586	2.61062418481479e-08	0.701762
ICGC_PCA033	0.00949349	0.00869226	0.186788	0.0711011	0.0324368	0.00308393	7.9198771207042e-10	0.688404
ICGC_PCA034	0.0132131	0.0279247	0.134992	0.0449068	0.0489849	0.00910842	4.71053308249241e-09	0.72087
ICGC_PCA035	0.00805218	0.0468966	0.130388	0.0566647	0.0852576	0.00567368	4.43568622148703e-10	0.667067
ICGC_PCA037	0.00561516	0.0149562	0.0921294	0.0329562	0.0258978	0.00561157	2.00204376112907e-10	0.822834
ICGC_PCA038	0.00673567	0.0114943	0.101395	0.0381682	0.0286035	0.00329003	2.10289344289356e-09	0.810313
ICGC_PCA039	0.00518718	0.0426499	0.0782557	0.0303529	0.0704722	0.00351336	4.92004769940364e-10	0.769569
ICGC_PCA041	0.0133224	0.116885	0.0683087	0.0176751	0.0616242	0.02112	1.67098668014668e-09	0.701065
ICGC_PCA044	0.00909638	0.0206582	0.0905104	0.0311592	0.0453997	0.00381448	9.63581199512856e-11	0.799362
ICGC_PCA049	0.0117142	0.00819092	0.137487	0.049525	0.0240931	0.00585456	2.59388666478342e-09	0.763135
ICGC_PCA056	0.00703151	0.0156116	0.111729	0.0394078	0.0312547	0.00658426	2.07906416804381e-09	0.788381
ICGC_PCA057	0.00687758	0.00979158	0.128235	0.0507386	0.0352045	0.00396414	2.77308626654339e-09	0.765188
ICGC_PCA058	0.0167102	0.012974	0.140726	0.0428422	0.0243953	0.00857427	2.72262580906621e-10	0.753778
ICGC_PCA059	0.00844402	0.00816795	0.15256	0.056253	0.0354084	0.00265692	9.93853104458703e-08	0.73651
ICGC_PCA061	0.0091354	0.021243	0.164091	0.0626259	0.0352919	0.00276159	1.26928645404755e-09	0.704852
ICGC_PCA062	0.0122252	0.0162373	0.158768	0.0571691	0.0308743	0.00551272	2.94782711606269e-08	0.719214
ICGC_PCA064	0.00903459	0.00687003	0.109132	0.0332942	0.0263857	0.00728736	5.24105073506646e-10	0.807996
ICGC_PCA069	0.00607698	0.0250154	0.107597	0.0428349	0.0383357	0.00657076	1.25678130952239e-09	0.773569
ICGC_PCA070	0.00554578	0.00892528	0.0883939	0.0331662	0.0305607	0.00310505	4.74814032370685e-10	0.830303
ICGC_PCA071	0.00715492	0.00676547	0.044332	0.004438	0.0142122	0.0154998	9.57615395906579e-09	0.907598
ICGC_PCA072	0.0103972	0.0167563	0.171016	0.0592989	0.0206104	0.00535273	8.0553536180075e-10	0.716568
ICGC_PCA084	0.0150883	0.0327146	0.116147	0.0325587	0.0216837	0.0220479	2.71149188419226e-10	0.75976
ICGC_PCA090	0.0307286	0.0130847	0.126849	0.0274725	0.0325709	0.0161198	2.20611599774324e-10	0.753174
ICGC_PCA091	0.00789657	0.0233589	0.121235	0.0388975	0.0508166	0.0104387	1.71889336855751e-09	0.747356
ICGC_PCA092	0.0424063	0.0206033	0.102754	0.0260039	0.0328032	0.0052506	7.83912490201552e-10	0.770178
ICGC_PCA093	0.00713043	0.0255732	0.0995211	0.0327622	0.0530111	0.00983809	4.99274499839322e-09	0.772164
ICGC_PCA094	0.00496472	0.00910081	0.0748024	0.0281762	0.0362369	0.00559253	2.45892136144924e-09	0.841126
ICGC_PCA095	0.0165465	0.0172258	0.103635	0.031417	0.0324578	0.0108578	1.24266004682028e-09	0.78786
ICGC_PCA096	0.00968137	0.01241	0.124404	0.034821	0.0321817	0.0103143	2.70175938221184e-09	0.776187
ICGC_PCA099	0.12075	0.0808447	0.100155	0.029754	0.0608996	0.0269018	1.62729412368394e-09	0.580694
ICGC_PCA100	0.0114342	0.0105163	0.112541	0.0349678	0.0179483	0.00713406	6.39361316083462e-10	0.805458
ICGC_PCA105	0.0128005	0.0253007	0.0886805	0.0251539	0.0530488	0.0111153	2.38621069759732e-09	0.7839
ICGC_PCA106	0.0368681	0.0300255	0.0991434	0.0186566	0.0357218	0.0188755	2.12272823174014e-09	0.760709
ICGC_PCA110	0.00843555	0.0137134	0.122109	0.027551	0.0381797	0.0147612	7.52109430378254e-10	0.77525
ICGC_PCA111	0.00756933	0.0203978	0.0930087	0.031114	0.0648119	0.00715249	5.87495363678766e-10	0.775946
ICGC_PCA112	0.00808667	0.0391452	0.0962749	0.0236525	0.040906	0.0122672	1.32529685419013e-10	0.779668
ICGC_PCA113	0.00576672	0.0269832	0.0432846	0.00507099	0.0241218	0.0142361	4.65024004323114e-10	0.880537
ICGC_PCA118	0.0166141	0.024281	0.124454	0.0369407	0.0309314	0.0172636	1.13676306405064e-09	0.749515
ICGC_PCA124	0.00406457	0.0173354	0.0698105	0.0249559	0.0202978	0.00717182	4.86551100948293e-10	0.856364
ICGC_PCA125	0.0907333	0.0394513	0.17835	0.00138257	0.0645875	0.0386141	3.43822266983931e-09	0.586881
ICGC_PCA127	0.0191996	0.0285911	0.095844	0.0276509	0.0285652	0.0143808	3.34232329359622e-09	0.785768
ICGC_PCA128	0.0165964	0.0107881	0.147217	0.0494809	0.0295864	0.0142326	1.22237904137737e-09	0.732099
ICGC_PCA134	0.00921309	0.00905796	0.119665	0.0464333	0.0276688	0.00390625	7.5527347076274e-10	0.784056
ICGC_PCA138	0.00695428	0.0182485	0.121158	0.045341	0.0392139	0.00655408	7.23391396883299e-10	0.76253
ICGC_PCA139	0.0273746	0.0129301	0.134302	0.0262539	0.0326607	0.012633	1.54428007227278e-10	0.753845
ICGC_PCA144	0.0100563	0.0155444	0.116346	0.0447457	0.0329798	0.00868495	1.93239317669464e-09	0.771643
ICGC_PCA145	0.00973528	0.0118783	0.0819659	0.02626	0.0416799	0.0064921	5.84790323797729e-10	0.821989
ICGC_PCA148	0.00497079	0.0271327	0.100564	0.024383	0.0312263	0.00816315	1.42694906523296e-09	0.80356
ICGC_PCA155	0.00629216	0.01228	0.10666	0.0427243	0.0323109	0.00367826	7.7095077319876e-10	0.796054
ICGC_PCA156	0.00786642	0.0167725	0.132236	0.0501977	0.0247603	0.00513223	1.34021924481219e-11	0.763035
ICGC_PCA158	0.00722764	0.0226576	0.0869208	0.0342533	0.0475476	0.00498569	4.73603392162408e-09	0.796407
ICGC_PCA159	0.00593906	0.0148821	0.0963531	0.0386754	0.0263186	0.0065347	6.54534941190195e-10	0.811297
ICGC_PCA161	0.00605354	0.0395615	0.08512	0.0367101	0.0342517	0.00931406	1.32547779830711e-09	0.788989
ICGC_PCA162	0.00866885	0.0110611	0.13213	0.0572048	0.0219395	0.00563821	3.89546891596852e-09	0.763357
ICGC_PCA168	0.00367675	0.0110941	0.0553748	0.0191433	0.0304067	0.00543091	2.03212957162095e-09	0.874873
ICGC_PCA169	0.00888165	0.0146098	0.142601	0.0559753	0.0307016	0.0041392	1.42497729757387e-09	0.743092
ICGC_PCA170	0.00747387	0.00703355	0.130997	0.0491057	0.0322512	0.00386932	2.79342788583145e-10	0.76927
ICGC_PCA172	0.00760559	0.00743729	0.110822	0.0481065	0.0327455	0.0025363	2.70152309619952e-10	0.790747
ICGC_PCA175	0.007845	0.0305269	0.129839	0.0495835	0.0385838	0.00468913	5.47572086385579e-11	0.738933
ICGC_PCA176	0.0665559	0.0218701	0.18506	0.0561126	0.0428339	0.0199258	1.41568376349553e-09	0.607642
ICGC_PCA184	0.00720641	0.0106083	0.0985427	0.0403093	0.0330948	0.00741248	1.28403863206811e-10	0.802826
ICGC_PCA187	0.00779099	0.00948986	0.137738	0.0520654	0.0279829	0.00320853	1.30269277515554e-09	0.761725
ICGC_PCA192	0.0128026	0.0178491	0.167014	0.0625757	0.0461071	0.00592817	5.21496959406928e-10	0.687724
ICGC_PCA198	0.00711711	0.0329041	0.0929043	0.0326601	0.0249875	0.0105822	1.55192229584827e-09	0.798845
