# Supplementary material for: Cell type composition in bulk prostate cancer tissue is a prognostic biomarker
Source: Neoplasia. 2026 Jan 13;72:101272. doi: 10.1016/j.neo.2026.101272 (PMC12828772; doi:10.1016/j.neo.2026.101272)
Supplement: Supplementary file 3 [file mmc3.xlsx]

## Sheet: Supp_Table3
Supplementary Table 3. The detailed cell type compositions estimated from the Atlanta dataset.
Patient ID	B cell	Cancer associated fibroblast	T cell CD4+	T cell CD8+	Endothelial cell	Macrophage	NK cell	uncharacterized cell
CM.1-0001.1	0.000547668	0.00669056	0.0127715	0.00561734	0.00586823	0.000506943	3.69493299794356e-10	0.967998
CM.1-0002.1	0.00108746	0.0439465	0.0200801	0.0186088	0.0273659	0.00189035	2.78748051334976e-09	0.887021
CM.1-0003.1	0.000642275	0.00536922	0.0323794	0.00808374	0.00622681	0.000395332	4.18604948579604e-11	0.946903
CM.1-0004.1	0.00131187	0.0102753	0.0208703	0.00662732	0.0121683	0.000743383	4.71706231518874e-10	0.948004
CM.1-0005.1	0.000738045	0.00850587	0.0255449	0.00414048	0.0106758	0.0013522	3.23963471178294e-10	0.949043
CM.1-0006.1	0.00139798	0.00879016	0.0189188	0.00758278	0.00903096	0.00123227	4.99949131970625e-10	0.953047
CM.1-0008.1	0.00130669	0.00721654	0.0209727	0.0112777	0.00889878	0.000982967	1.17220333915001e-10	0.949345
CM.1-0012.1	0.00197572	0.0126203	0.026488	0.010123	0.0126748	0.000955705	2.51274881459569e-10	0.935162
CM.1-0013.1	0.000241078	0.00539527	0.0122228	0.00229541	0.00526872	0.00022463	4.00685462628209e-10	0.974352
CM.1-0015.1	0.000800497	0.00959529	0.00942233	0.00440651	0.00723266	0.00070529	9.35216791906279e-11	0.967837
CM.1-0016.1	0.00264812	0.0138684	0.0232159	0.00830602	0.0137116	0.00118304	2.87267391298412e-10	0.937067
CM.1-0017.1	0.000616492	0.0123951	0.0151706	0.00557157	0.0115009	0.000894603	7.28075090658433e-11	0.953851
CM.1-0018.1	0.00325658	0.0433147	0.045311	0.0156709	0.0245592	0.00121118	4.079552279358e-10	0.866676
CM.1-0019.1	0.00108038	0.0205715	0.0187509	0.00845487	0.0124696	0.00075083	3.90888190506819e-08	0.937922
CM.1-0020.1	0.00565046	0.0113072	0.0416598	0.0167518	0.0129043	0.00103875	2.73052478355738e-09	0.910688
CM.1-0021.1	0.00255629	0.00475132	0.0235287	0.00831506	0.00867755	0.000709318	4.90780709991168e-09	0.951462
CM.1-0022.1	0.00323698	0.00613539	0.0169172	0.0116731	0.00847438	0.000668786	1.88427384815874e-11	0.952894
CM.1-0023.1	0.000568639	0.00996183	0.0230409	0.00764543	0.00965706	0.000716158	8.55016116684147e-11	0.94841
CM.1-0025.1	0.00111553	0.00734525	0.017081	0.00634687	0.00662907	0.000994713	4.9017798028074e-11	0.960488
CM.1-0026.1	0.00162088	0.00710329	0.0299099	0.00895416	0.0121538	0.00103691	4.35099472261985e-10	0.939221
CM.1-0027.1	0.00181769	0.00531492	0.0258265	0.0107612	0.00884048	0.000894188	7.8369531460757e-08	0.946545
CM.1-0028.1	0.00143107	0.00700385	0.0314541	0.0106458	0.0146635	0.000753474	1.03516441735528e-09	0.934048
CM.1-0030.1	0.00131935	0.0240401	0.0206955	0.00903997	0.0099737	0.000658838	1.04091867239526e-09	0.934272
CM.4-0004	0.00105005	0.0046135	0.0154043	0.00520859	0.00321338	0.000220528	1.27986679518273e-11	0.97029
CM.4-0009	0.00190548	0.00648199	0.0170344	0.0171905	0.00541171	0.000462025	1.19406656758222e-10	0.951514
CM.4-0011	0.00132451	0.0297221	0.0329008	0.0135285	0.0351585	0.00259103	2.69452075213896e-09	0.884775
CM.4-0013	0.00100766	0.00250725	0.0113646	0.00619275	0.00489281	0.000633163	1.9672010901472e-09	0.973402
CM.4-0014	0.000505102	0.000903935	0.00994154	0.00394918	0.00257663	7.05460442410401e-05	2.34820156517167e-09	0.982053
CM.4-0019	0.0012633	0.0041265	0.0231299	0.00816856	0.00982444	0.000287932	1.60234978317995e-10	0.953199
CM.4-0020	0.000877403	0.00653045	0.0175283	0.0089089	0.00908297	0.000343353	4.30113273816652e-10	0.956729
CM.4-0021	0.00125222	0.00408335	0.0296758	0.011907	0.0121493	0.000605664	6.74680145757891e-11	0.940327
CM.4-0024	0.00275728	0.0167047	0.0398761	0.0127307	0.0162749	0.000674548	1.66619946738788e-09	0.910982
CM.4-0028	0.000883534	0.00272595	0.0157903	0.00911698	0.00765648	0.000237811	2.48921605369386e-10	0.963589
CM.4-0034	0.00183638	0.00406475	0.0109264	0.00922771	0.00627553	0.000264525	4.4375504747257e-12	0.967405
CM.4-0037	0.00459473	0.0089438	0.0486083	0.01476	0.0199476	0.000944948	2.54833195785789e-10	0.902201
CM.4-0041	0.00345907	0.00377692	0.0209355	0.0157857	0.00715771	0.000430008	8.01536974636032e-11	0.948455
CM.4-0042	0.00129158	0.00427211	0.0168872	0.00847715	0.00667293	0.000393774	3.08648579686711e-11	0.962005
CM.4-0043	0.000217774	0.000948039	0.00469689	0.00221718	0.00151978	0.000118402	2.90867196901036e-10	0.990282
CM.4-0044	0.000720481	0.00057508	0.013266	0.00883681	0.00364178	0.000105701	2.72122758154311e-11	0.972854
CM.4-0045	0.00233103	0.0042341	0.0363455	0.0158127	0.0105862	0.000813405	5.63064380912188e-10	0.929877
CM.4-0046	0.000842359	0.00635935	0.0147085	0.00323727	0.00464986	0.000330541	6.60936247639021e-11	0.969872
CM.4-0047	0.00627556	0.00915475	0.0511844	0.0180928	0.0213459	0.000478445	3.79717213603775e-09	0.893468
CM.4-0048	0.00237099	0.00891681	0.0486199	0.0161851	0.014701	0.00160592	1.87034581437436e-09	0.9076
CM.4-0049	0.00300996	0.0088186	0.0419797	0.0126962	0.0180626	0.000333503	8.43252771816081e-10	0.915099
CM.4-0050	0.00376868	0.0159784	0.0508229	0.0161443	0.0225099	0.00109898	3.51050870864623e-09	0.889677
CM.4-0051	0.00270458	0.0219254	0.0249502	0.0281337	0.0140821	0.00122325	2.96030783593455e-10	0.906981
CM.4-0052	0.0060068	0.00434532	0.0373635	0.0199543	0.0237591	0.000688832	2.76130817975417e-09	0.907882
CM.4-0053	0.000795677	0.00441529	0.0092199	0.0056069	0.00552966	0.000235934	6.42827077438585e-12	0.974197
CM.4-0054	0.00125094	0.00429754	0.0189394	0.00785958	0.0085793	0.00045419	3.91100440807961e-10	0.958619
CM.4-0055	0.000544511	0.0045655	0.0177328	0.0074653	0.00549275	0.000408345	1.41049595292896e-10	0.963791
CM.4-0061	0.00173237	0.00498358	0.0188065	0.00860619	0.00773834	0.000409928	2.68723790242784e-10	0.957723
CM.4-0062	0.00170228	0.00248886	0.00682143	0.00405234	0.00248782	0.000354546	4.21102127554046e-10	0.982093
CM.4-0064	0.0013683	0.0137811	0.0362296	0.0130653	0.0118582	0.000822146	4.24411889568321e-11	0.922875
CM.4-0065	0.00546509	0.0298787	0.0449077	0.00855655	0.0171936	0.00178271	5.55929281938692e-10	0.892216
CM.4-0066	0.00276644	0.0149463	0.0435942	0.0178596	0.0371617	0.000667419	1.13816991877109e-09	0.883004
CM.4-0067	0.00123484	0.00726594	0.0314309	0.00961605	0.0159164	0.000588177	4.70364406410131e-10	0.933948
CM.4-0068	0.00124522	0.00663663	0.037804	0.0152504	0.015862	0.000618292	4.51820517637669e-11	0.922584
CM.4-0070	0.00281711	0.00881077	0.0481194	0.0120208	0.0184453	0.000919469	2.72481902122669e-09	0.908867
CM.4-0071	0.00208357	0.0114028	0.0345547	0.0152683	0.00882245	0.000520257	4.88491934836991e-09	0.927348
CM.4-0074	0.000638591	0.00326146	0.0103687	0.0035694	0.0022409	0.000229602	8.04062712588929e-11	0.979691
CM.4-0075	0.0017299	0.0125767	0.0502725	0.013833	0.021862	0.00126033	9.65986597368545e-10	0.898466
CM.4-0076	0.000623498	0.00203933	0.0144083	0.00679459	0.00708864	0.000170131	2.51692338428305e-10	0.968876
CM.4-0077	0.0013575	0.00600716	0.0336051	0.0158324	0.0124883	0.000673192	1.27469518897517e-09	0.930036
CM.4-0078	0.0024642	0.00811496	0.0314768	0.0165542	0.0106272	0.000714957	7.37937469815681e-10	0.930048
CM.4-0079	0.000556694	0.00257054	0.0138025	0.00531439	0.00335983	0.000307952	4.48951750648514e-09	0.974088
CM.4-0080	0.00413237	0.00872173	0.0232405	0.00812483	0.0110233	0.0006636	4.80299470000999e-11	0.944094
CM.4-0081	0.0015836	0.0116384	0.0242166	0.0120974	0.00950297	0.000802236	8.36701251959401e-10	0.940159
CM.4-0082	0.000389469	0.00235342	0.00773083	0.00438392	0.00653368	0.000212976	1.132629754826e-10	0.978396
CM.4-0083	0.00395576	0.0102891	0.0714223	0.0205658	0.0155197	0.00199627	1.90218995476297e-10	0.876251
CM.4-0084	0.00207024	0.00653219	0.0461664	0.0138512	0.0238512	0.000599056	4.22067169670536e-09	0.90693
CM.4-0085	0.00113435	0.00364395	0.0233738	0.00908627	0.00588903	0.000588105	1.28756086437099e-08	0.956284
CM.4-0086	0.00332632	0.0333227	0.0404935	0.0194243	0.0226288	0.00189	3.60104936822006e-10	0.878914
CM.4-0087	0.000645414	0.00262412	0.0173751	0.00830197	0.00642485	0.000346384	2.89043486576658e-10	0.964282
CM.4-0088	0.000510286	0.00293293	0.0201993	0.00322696	0.00543085	0.00041674	7.13353093569337e-10	0.967283
CM.4-0090	0.00229644	0.00672396	0.0381034	0.012409	0.0138196	0.000877185	8.14449448914816e-10	0.92577
CM.4-0091	0.00180188	0.00691809	0.0149534	0.00773643	0.019669	0.000489195	1.03791524882263e-09	0.948432
CM.4-0092	0.00208302	0.0239207	0.0398562	0.0209377	0.0237208	0.00163161	3.74816847273858e-10	0.88785
CM.4-0093	0.000813139	0.007575	0.0242378	0.0112387	0.0105453	0.000508445	1.11070844721337e-09	0.945082
CM.4-0094	0.00190528	0.0195296	0.0350159	0.0130537	0.0213538	0.00101379	1.01235529282465e-06	0.908127
CM.4-0095	0.00214518	0.00734939	0.0380312	0.0157674	0.0180966	0.000382217	1.671124798529e-09	0.918228
CM.4-0096	0.000752177	0.0067527	0.0224713	0.00654284	0.00769483	0.000585634	8.24601929578477e-10	0.955201
CM.4-0097	0.00147613	0.00259516	0.0159897	0.00823859	0.00682553	0.000320208	7.07055225194296e-10	0.964555
CM.4-0098	0.0013889	0.00784862	0.0295771	0.011587	0.010446	0.000524081	3.97801806548517e-10	0.938628
CM.4-0099	0.00174529	0.00975803	0.0289649	0.0101308	0.0107412	0.000913545	2.59332170992205e-10	0.937746
CMO10311-0007	0.000531344	0.00387836	0.00843711	0.00403382	0.00413826	0.000361786	6.66357556180432e-10	0.978619
CMO10311-0008	0.000837099	0.0216698	0.0182176	0.00934274	0.0136922	0.000861879	1.89825136244893e-10	0.935379
CMO10311-0009	0.000680144	0.00676592	0.0370691	0.0091988	0.00546448	0.000283672	4.00494067621714e-10	0.940538
CMO10311-0010	0.00366595	0.0149735	0.0288822	0.0128411	0.0164624	0.00128721	7.43717299007548e-10	0.921888
CMO10311-0011	0.000582669	0.00472799	0.0222129	0.00227654	0.00637167	0.000851946	1.06702860878626e-09	0.962976
CMO10311-0012	0.000491792	0.0087505	0.00894525	0.00380178	0.00621482	0.000658063	1.84258561602851e-10	0.971138
CMO10311-0013	0.000868115	0.00557661	0.015114	0.00573126	0.00575482	0.000829573	5.01853812209654e-10	0.966126
CMO10311-0034	0.000799408	0.0134756	0.0116203	0.00452956	0.00598662	0.000875647	8.15167041372677e-09	0.962713
CMO10311-0036	0.00139992	0.0273283	0.0376747	0.00700122	0.012234	0.00100238	2.81571705482499e-09	0.913359
CMO10311-0038	0.00508195	0.0269483	0.0422768	0.00547969	0.0130556	0.00233495	2.03274417603919e-08	0.904823
CMO10311-0042	0.00141713	0.0175954	0.0285811	0.00929766	0.0106659	0.00061887	2.75280458473085e-08	0.931824
CMO10311-0043	0.00796118	0.0260121	0.0276718	0.0137189	0.0210717	0.0057222	3.71148064456528e-08	0.897842
PT081	0.00293453	0.00411262	0.0173774	0.00774143	0.00484307	0.000313168	2.07388653061481e-10	0.962678
PT127	0.000395308	0.00121117	0.00739292	0.00487141	0.00359953	0.00017561	1.8077983672607e-10	0.982354
PT168	0.000626374	0.00160776	0.0131244	0.00501694	0.00385824	0.000225161	2.08744483395641e-10	0.975541
PT184	0.00268641	0.00808103	0.023114	0.0112806	0.00889251	0.000613194	7.21256868761909e-09	0.945332
PT197	0.000506394	0.00115471	0.00845609	0.00310362	0.0023892	0.000196793	1.06391058359079e-10	0.984193
PT199	0.000829647	0.00620479	0.0121115	0.00800256	0.00704499	0.000524807	1.78613822952513e-10	0.965282
PT220	0.000633009	0.00373315	0.00880356	0.0030411	0.0044584	0.000352119	3.30879915957225e-11	0.978979
PT236	0.000677545	0.00240942	0.0171901	0.00660331	0.0060914	0.000425315	1.3614828408883e-10	0.966603
PT243	0.000639566	0.00251599	0.0199332	0.00585808	0.00504192	0.000415388	3.38927357922446e-08	0.965596
PT264	0.00118293	0.00572683	0.0222716	0.010358	0.0103326	0.000645665	3.46909092163884e-11	0.949482
