# Supplementary material for: Cell type composition in bulk prostate cancer tissue is a prognostic biomarker
Source: Neoplasia. 2026 Jan 13;72:101272. doi: 10.1016/j.neo.2026.101272 (PMC12828772; doi:10.1016/j.neo.2026.101272)
Supplement: Supplementary file 4 [file mmc4.xlsx]

## Sheet: Supp_Table4
Supplementary Table 4. The detailed cell type compositions estimated from the Oslo dataset.
Patient ID	B cell	Cancer associated fibroblast	T cell CD4+	T cell CD8+	Endothelial cell	Macrophage	NK cell	uncharacterized cell
prad_sample1	0.0117057	0.0174974	0.267711	0.0637909	0.0532529	0.0146177	3.23716725248887e-08	0.571424
prad_sample10	0.015175	0.00831054	0.269458	0.0923059	0.030725	0.0025022	7.53885033425512e-10	0.581523
prad_sample11	0.0131535	0.0473725	0.254028	0.0837297	0.0585718	0.0069078	5.30593302444098e-09	0.536237
prad_sample12	0.013437	0.00809379	0.224644	0.0783171	0.0262612	0.00531778	9.21715080972419e-10	0.643929
prad_sample13	0.0159686	0.00980335	0.265679	0.076955	0.0338672	0.00323047	4.06136272616261e-10	0.594497
prad_sample14	0.00918188	0.0110359	0.173714	0.0646171	0.0334058	0.00361229	1.29974950861533e-10	0.704433
prad_sample15	0.0133981	0.0141582	0.256629	0.0782344	0.0548282	0.00493565	5.37088514961176e-10	0.577816
prad_sample16	0.0129137	0.00759842	0.268574	0.0810893	0.0349086	0.00473711	5.25472881199765e-10	0.590179
prad_sample17	0.0107867	0.0377797	0.210352	0.0730884	0.0502951	0.0075364	7.34226514128654e-09	0.610162
prad_sample18	0.00979719	0.0073891	0.187964	0.0699867	0.0277494	0.00209054	4.23766497256213e-10	0.695023
prad_sample19	0.0208652	0.0268784	0.341931	0.0824561	0.0637652	0.00812444	9.16451346026049e-10	0.455979
prad_sample2	0.0146332	0.0278833	0.263305	0.0729856	0.0480777	0.00871611	5.63245490738388e-10	0.564399
prad_sample20	0.014907	0.0216228	0.254454	0.0823444	0.0368128	0.00431153	2.4762167786333e-11	0.585547
prad_sample21	0.0152616	0.0381847	0.229699	0.0795231	0.0471375	0.00458618	7.46714873218901e-09	0.585608
prad_sample23	0.0226344	0.0329676	0.213941	0.074397	0.04474	0.00534067	1.83743459842685e-10	0.60598
prad_sample25	0.0188335	0.0146899	0.266019	0.093467	0.0383117	0.00422809	6.1315334856208e-07	0.56445
prad_sample27	0.00911063	0.0259469	0.182256	0.0665717	0.0528617	0.00573736	1.06125767410149e-10	0.657516
prad_sample29	0.0145572	0.0238308	0.249165	0.0737131	0.0542573	0.0104658	3.85207258808697e-10	0.574011
prad_sample3	0.0129826	0.0147966	0.241826	0.0846933	0.0375275	0.00416325	2.30599112688755e-09	0.604011
prad_sample30	0.0135033	0.017929	0.243707	0.0778131	0.0497266	0.00637323	1.40404629247342e-09	0.590947
prad_sample32	0.0175553	0.0114438	0.272678	0.0967288	0.0285522	0.00243919	1.46295848072221e-09	0.570603
prad_sample33	0.0145266	0.0141535	0.286164	0.0945141	0.0419007	0.00275579	4.67282662195221e-10	0.545985
prad_sample35	0.0131053	0.00878466	0.247163	0.0849729	0.045986	0.00382511	1.36563744193341e-09	0.596163
prad_sample38	0.0180415	0.0142553	0.177941	0.0646995	0.0401978	0.0053691	4.91467536785736e-10	0.679496
prad_sample4	0.0130182	0.0292511	0.25256	0.0805521	0.0437313	0.0100491	9.64791706706955e-10	0.570839
prad_sample41	0.0157805	0.0178919	0.247205	0.0791291	0.0443079	0.00509376	7.61312760901597e-10	0.590592
prad_sample42	0.0135458	0.0184526	0.208812	0.0519096	0.0667438	0.0213991	1.56649573029386e-09	0.619137
prad_sample43	0.0135581	0.00888599	0.248433	0.0830901	0.0410629	0.00306962	3.15310988517427e-08	0.6019
prad_sample44	0.0151059	0.0142269	0.270608	0.0934566	0.0462631	0.00559616	6.83999943090241e-10	0.554743
prad_sample46	0.0145103	0.0213468	0.249991	0.0826322	0.0417318	0.00414885	5.06623907002489e-10	0.585639
prad_sample48	0.0133389	0.0177502	0.228624	0.0855407	0.0452915	0.00420413	1.66984347639089e-09	0.60525
prad_sample5	0.0136164	0.0628226	0.231364	0.071148	0.0396266	0.00815165	4.64993208485415e-09	0.573271
prad_sample51	0.0155001	0.0483736	0.255285	0.0914049	0.0356578	0.00435638	1.27226709788052e-09	0.549422
prad_sample52	0.00890925	0.0368303	0.182852	0.0489286	0.0525635	0.00614976	4.33613157629763e-10	0.663766
prad_sample53	0.0181309	0.0148607	0.32932	0.10132	0.0314738	0.00306896	3.43585925462082e-10	0.501826
prad_sample55	0.0102184	0.0159733	0.180151	0.0640702	0.037302	0.005002	1.89524997107641e-10	0.687283
prad_sample56	0.0135233	0.0214721	0.236057	0.0897363	0.0468844	0.00323751	2.40716506097838e-09	0.58909
prad_sample58	0.00622144	0.0350596	0.181459	0.0600278	0.0509298	0.00475859	9.84279210981003e-08	0.661544
prad_sample59	0.0173121	0.0283563	0.311141	0.0787661	0.0572583	0.00671756	1.70714391800238e-10	0.500449
prad_sample6	0.017773	0.0286083	0.275717	0.0919066	0.0597319	0.00448495	6.77085698380636e-10	0.521779
prad_sample60	0.0140307	0.0175393	0.228559	0.0846397	0.0397081	0.00667728	5.07483240707844e-09	0.608846
prad_sample61	0.0200825	0.032385	0.239507	0.0791095	0.0497526	0.005515	2.00100872774771e-09	0.573648
prad_sample62	0.0121482	0.0105722	0.226146	0.0710266	0.0303955	0.00378006	2.00121825973423e-09	0.645931
prad_sample63	0.0194912	0.0117962	0.356242	0.116657	0.0231021	0.00192153	1.353335009455e-09	0.470791
prad_sample64	0.0147131	0.0164416	0.28875	0.0903626	0.05941	0.00450201	2.83222057234014e-09	0.525821
prad_sample65	0.0163346	0.0118688	0.279699	0.0945565	0.0409641	0.00488102	9.26062426015989e-10	0.551696
prad_sample66	0.0134414	0.0198301	0.233947	0.0781334	0.0518188	0.0100934	1.28332154839563e-09	0.592736
prad_sample67	0.0154716	0.0122203	0.311548	0.0978742	0.0529263	0.00349281	7.01785475270516e-11	0.506466
prad_sample69	0.0163506	0.00972328	0.272388	0.0923264	0.0303048	0.00219289	1.78166743117151e-10	0.576714
prad_sample7	0.0137703	0.0107645	0.262114	0.0862518	0.0394765	0.00450013	1.93737176798214e-11	0.583123
prad_sample71	0.0114244	0.0152652	0.212971	0.0833435	0.0436967	0.00401542	4.18789121743119e-09	0.629284
prad_sample74	0.0136588	0.0111974	0.265733	0.0839371	0.0366436	0.00354249	6.38605468817845e-09	0.585287
prad_sample75	0.0157911	0.0138312	0.295189	0.0966121	0.0359416	0.0028816	4.70725122904483e-10	0.539753
prad_sample76	0.0102731	0.0145682	0.202293	0.0671843	0.03296	0.00551573	1.92018942597065e-09	0.667205
prad_sample78	0.017099	0.0351539	0.249569	0.0829173	0.106398	0.0128553	1.27350460043119e-07	0.496007
prad_sample79	0.0167967	0.017173	0.31534	0.103664	0.0731971	0.00346214	5.62638095236876e-10	0.470367
prad_sample8	0.0146246	0.0152379	0.260727	0.0805756	0.048216	0.00439965	9.6798644282359e-11	0.57622
prad_sample80	0.0148022	0.0216488	0.277802	0.0811871	0.0586119	0.00646376	1.02503653332415e-09	0.539484
prad_sample81	0.015108	0.0221297	0.2706	0.0841959	0.0560625	0.0068649	2.21402924448809e-09	0.545039
prad_sample83	0.014506	0.0171662	0.228429	0.0669211	0.054317	0.016746	3.31765429073486e-10	0.601914
prad_sample84	0.0160865	0.0144899	0.262092	0.0853594	0.0424009	0.00429963	8.51492673163138e-10	0.575272
prad_sample85	0.0151958	0.0191949	0.280041	0.093313	0.0396205	0.00561636	3.47520739030654e-10	0.547018
prad_sample86	0.014463	0.0627714	0.257544	0.0888285	0.0373232	0.00697526	1.56611959515004e-09	0.532095
prad_sample88	0.013497	0.0217376	0.251891	0.094241	0.048928	0.00396553	2.06072786412565e-09	0.56574
prad_sample9	0.0164408	0.0201556	0.268384	0.0874342	0.0528151	0.00755569	4.29179796772206e-10	0.547215
