# Supplementary material for: Cell type composition in bulk prostate cancer tissue is a prognostic biomarker
Source: Neoplasia. 2026 Jan 13;72:101272. doi: 10.1016/j.neo.2026.101272 (PMC12828772; doi:10.1016/j.neo.2026.101272)
Supplement: Supplementary file 5 [file mmc5.xlsx]

## Sheet: Table2
Table 2. Univariable and multivariable Cox regression models on TCGA cohort. All the Cox regression analyses have met the assumption of proportional hazards. Abbreviations: TCE, T cells enriched; EPCE, epithelial cells enriched; TASCE, tumor-associated stromal cells enriched; HR, hazard ratio; CI, confidence interval; pT stage, pathological tumor stage. The assumption of proportional hazards was …
	Univariable		Multivariable
	HR (95% CI)	P-value	HR (95% CI)	P-value
Cell type composition subtypes
TCE	Reference
EPCE	5.3 (1.6-17.6)	0.007*	3.9 (1.2-13.2)	0.027*
TASCE	10.9 (3.3-36.2)	<0.001*	6.0 (1.8-20.6)	0.004*
Gleason Score
Low (<= 7 = 3 + 4)	Reference
Intermediate (7 = 4 + 3)	5.2 (1.6-16.8)	0.006*	3.2 (1.0-11.0)	0.059
High (>= 8)	8.9 (3.2-25.0)	<0.001*	3.4 (1.1-11.7)	0.034*
pT stage
T2	Reference
T3a	5.1 (1.7-15.1)	0.003*	2.9 (1.0-9.0)	0.061
T3b	9.6 (3.4-27.6)	<0.001*	3.9 (1.2-12.2)	0.021*
