# Supplementary material for: Cell type composition in bulk prostate cancer tissue is a prognostic biomarker
Source: Neoplasia. 2026 Jan 13;72:101272. doi: 10.1016/j.neo.2026.101272 (PMC12828772; doi:10.1016/j.neo.2026.101272)
Supplement: Supplementary file 7 [file mmc7.txt]

Supplementary Figure 1. Consensus clustering results on the TCGA dataset based on the cell type composition. (a) Consensus matrix for three clusters (k=3). (b) The cumulative distribution functions of the consensus matrix for each k (number of clusters). Abbreviation: CDF, cumulative distribution function.
Supplementary Figure 2. Expression of Cancer-Associated Fibroblast (CAF) markers across three clusters of the TCGA dataset. *: p <= 0.05, ****: p <= 0.0001 (Wilcoxon rank-sum test).
Supplementary Figure 3. Gene Set Enrichment Analysis (GSEA) of Gene Ontology (GO) terms enriched in TASCE versus TCE subtypes.
Supplementary Figure 4. Gene Set Enrichment Analysis (GSEA) of KEGG pathways comparing TASCE and TCE subtypes.
Supplementary Figure 5. The correlation between the tumor purity and the proportion of epithelial cells on the Oslo dataset.
Supplementary Figure 6. Prediction of cell type composition subtype on the Hamburg dataset(a), the Atlanta dataset (b), and the Oslo dataset (c). To be noted, the columns in (a) and (b) are patients, but are tissue samples in (c).
Supplementary Figure 7. Association between cell type composition subtype and pathological stage in the TCGA dataset (a), the Hamburg dataset (b) and the Atlanta dataset (c). Abbreviation: pT stage, pathological stage.
Supplementary Figure 8. Concordance indices of Cox regression models fitted with selected clinicopathological variables and cell type composition subtype. Abbreviation: pT stage, pathological stage.
